# Supplementary material for: Anti-Angiogenic Potential of Marine Streptomyces-Derived Lucknolide A on VEGF/VEGFR2 Signaling in Human Endothelial Cells
Source: Molecules. 2025 Feb 20;30(5):987. doi: 10.3390/molecules30050987 (PMC11901821; doi:10.3390/molecules30050987)
Supplement: Supplementary file 1 [file molecules-30-00987-s001.zip]

Archive with 1 entries (1 files):
- molecules-3457298-supplementary.pdf
